# Supplementary material for: Mechanical homeostasis of liver sinusoid is involved in the initiation and termination of liver regeneration
Source: Commun Biol. 2021 Apr 7;4:409. doi: 10.1038/s42003-021-01936-2 (PMC8027462; doi:10.1038/s42003-021-01936-2)
Supplement: Supplementary file 10 — Supplementary Data 1 [file 42003_2021_1936_MOESM10_ESM.xlsx]

## Sheet: Fig. 1g
branch ID	branching angle		branching angle	frequency
1	67.2331		1-20	0
2	50.0809		21-40	4
3	46.8394		41-60	14
4	91.3619		61-80	49
5	101.525		81-100	26
6	76.9614		101-120	8
7	68.2974		121-140	4
8	47.7883		141-160	0
9	94.5833		161-180	0
10	70.4841
11	70.9077
12	77.0305
13	28.405
14	64.0606
15	54.6346
16	68.893
17	105.601
18	75.7519
19	129.692
20	106.21
21	56.3199
22	61.4124
23	78.03
24	125.961
25	71.3057
26	77.0305
27	60.2691
28	62.9952
29	84.8492
30	79.7943
31	65.3551
32	80.4622
33	38.3779
34	68.6401
35	101.546
36	72.0642
37	55.9155
38	122.214
39	63.8676
40	115.529
41	68.3002
42	53.3398
43	107.708
44	66.9519
45	79.3256
46	86.4863
47	73.2464
48	70.1634
49	60.8987
50	65.609
51	85.5303
52	42.4636
53	98.2598
54	72.8355
55	80.0783
56	87.2126
57	95.7972
58	57.3267
59	85.8034
60	59.3277
61	107.193
62	77.6205
63	65.869
64	61.7829
65	72.6647
66	81.771
67	33.5056
68	98.3674
69	94.3827
70	94.3136
71	66.6598
72	86.7235
73	99.7393
74	85.1881
75	38.6068
76	68.6675
77	79.3051
78	87.1775
79	93.2594
80	71.7601
81	71.4015
82	91.1897
83	123.236
84	83.3092
85	67.8117
86	73.8708
87	73.9727
88	59.1582
89	76.2848
90	63.8891
91	71.4063
92	92.1743
93	59.8117
94	80.7711
95	97.1844
96	63.9582
97	91.3883
98	78.4295
99	105.077
100	80.4008
101	84.0064
102	65.3416
103	84.8347
104	84.4528
105	73.393

## Sheet: Fig.1h
number of blanching	diameter(μm)
1	4.05
1	2.69
1	2.98
1	3.23
1	2.41
1	3.27
1	2.79
1	3.81
2	2.87
2	3.16
2	3.89
2	2.65
2	2.45
2	3.85
2	3.22
2	2.75
2	2.43
2	2.95
2	3.41
2	3.35
2	3.03
2	3.89
3	3.39
3	3.6
3	2.24
3	2.68
3	2.71
3	2.98
3	3.12
3	3.96
3	2.63
3	2.82
3	2.22
3	3.43
3	3.29
4	3.11
4	3.69
4	2.79
4	2.83
4	2.86
4	2.68
4	2.95
4	3.38
4	3.29
4	3.72
4	3.08
4	2.16
4	3.06
4	3.06
4	3.23
4	3.08
5	3.45
5	2.53
5	3.12
5	2.89
5	2.65
5	3.59
5	3.61
5	3.14
5	3.27
5	2.41
5	2.85
5	3.52
5	3.02
6	2.63
6	2.39
6	3.29
6	4.12
6	3.24
6	3.31
6	2.92
6	2.85
6	3.25

## Sheet: Fig. 1j
	grade (angle, degree)	Vessel layer 1							Vessel layer 2						Vessel layer 3			Vessel layer 4				# of vessels
	-180～-171	172.374	172.397												178.826			176.807				4
	-170～-161	161.409													169.023			165.217	170.627			4
	-160～-151	154.595													158.523	153.836		154.113	152.764	152.897		6
	-150～-141	145.721							147.223	146.467					150.184	148.85		142.164	144.205	150.89		8
	-140～-121	135.091	122.129												139.133			140.386	136.489			5
	-120～-111	116.744	120.994	115.675	117.783				115.452	111.57	120.42				118.588	119.804		115.081	111.961	111.056	114.485	13
	-110～-101	108.046	109.046	105.789	106.977				108.461	105.697								102.47				7
	-100～-91	100							95.4707						97.1363			100.664	97.5476			5
	-90～-81	90	90	90	90	90	90	90	90	88.3351	90				90	90		90	90			14
	-80～-71	74.5065							74.1154	78.8438	80.7843	73.4646						75.1511				6
	-70～-61																	65.551	65.7924	65.7924		3
	-60～-51	54.7345							57.687	56.565	56.7464							52.6591				5
	-50～-41	47.9534	50.1737						45.7953	46.1879								42.5675	48.7092			6
	-40～-31	32.1642													32.3703							2
	-30～-21	22.9557							27.1466	27.1876	29.1381	24.4526						26.3039	26.2513			7
	-20～-11	20.5669	18.8676	12.0676					20.3884	19.1728	14.2651							16.7651				7
	-10～-0	1.78867							2.58609									8.73796	0.468601			4
	0～10								2.99293	3.12768												2
	11～20	18.28							17.2531													2
	21～30	22.6863	22.5404	27.2754																		3
	31～40	37.6073	39.9277						37.3374													3
	41～50	49.6127																42.4293				2
	51～60	53.7352	51.9741	58.0269	55.6936				58.5204						57.5943							6
	61～70	64.4417	66.4981	63.1929	70.0766	63.7071			63.765									62.4938	68.1426			8
	71～80	77.0387	79.4496												74.0901			76.1111	71.8072	72.5917		6
	81～90	90	90	81.1526					90	90	90	90	90	90	90			90	90	89.241		13
	91～100																					0
	101～110	108.716	101.518	106.984					101.257						103.599							5
	111～120								114.702						112.316			117.513	112.249	113.791	115.77	6
	121～130	122.827							122.463						122.456	121.028	130.911					5
	131～140	134.885							135	131.807					140.561			135.74	134.584	134.584		7
	141～150	141.833	149.318						147.396	149.279	146.91				147.358	145.452	148.532	141.892	148.975	143.599	144.351	12
	151～160	161.162							152.586													2
	161～170	165.059	161.162	163.598	170.96				163.662	163.928	169.882	163.01						162.771	169.057			10
	171～180														179.055							1
																						199

## Sheet: Fig1l
	layered vessel				transfer vessel
	blue	yellow	green	pink	blue_yellow	yellow-green	green-pink
area analyzed (um^3)	2.08798e+06	3.72545e+06	1.93494e+06	3329381	23082651	23082652	23082653
total vessel volume (um^3)	11216.5	11735	10329.4	14466.3	2574.42	2453.57	2697.98
total vessel area (um^2)	21615.3	22484.3	19905.8	27878	4875.3	4661.45	4907.17
total vessel volume /liver mass (um^3/um^3)	0.00537196	0.00314995	0.00533837	0.00434505	0.000111531	0.000106295	0.000116883
total vessel area /liver mass (um^2/um^3)	0.0103523	0.00603533	0.0102875	0.00837331	0.000211211	0.000201946	0.000212591
	vessel volume (um^3)								vessel surface area (um^3)
	layered vessel				transfer vessel				layered vessel				transfer vessel
	blue	yellow	green	pink	blue_yellow	yellow-green	green-pink		blue	yellow	green	pink	blue_yellow	yellow-green	green-pink
	7.20036	76.9373	65.8903	65.6672	86.4015	58.3559	119.129		13.8758	148.265	126.977	126.547	166.504	112.457	197.038
	2.77133	32.7758	47.9213	112.381	75.2832	32.7217	67.7265		5.34061	63.162	92.3488	216.568	145.078	63.0577	112.019
	174.599	67.648	99.9165	109.485	62.7103	34.1122	141.851		336.469	130.364	192.548	210.987	120.849	65.7373	273.361
	92.5229	66.9361	14.5197	30.8317	124.407	80.0072	88.2665		178.3	128.992	27.9807	59.4156	239.744	154.181	170.098
	185.301	27.0444	117.17	72.4878	37.2963	75.937	72.3428		357.091	52.1171	225.798	139.691	71.8734	146.338	139.411
	78.3874	150.751	81.1747	50.7047	142.81	123.796	66.5843		151.06	290.512	156.431	97.7127	275.208	238.566	128.314
	286.886	66.825	68.3872	34.9574	79.549	94.1791	67.1341		552.856	128.778	131.789	67.3662	153.298	181.492	129.374
	4.57902	40.3315	123.039	38.2748	138.653	67.8513	40.0826		8.82419	77.7226	237.108	73.7592	229.33	130.756	77.2428
	23.3726	268.77	11.8085	68.4718	53.8859	48.0501	114.591		45.0411	517.945	22.7561	131.951	103.843	92.597	220.828
	114.476	103.236	71.9258	102.002	89.9835	64.1774	94.9432		220.606	198.945	138.608	196.568	148.832	123.676	182.964
	86.3115	54.5924	221.416	9.23372	115	108.559	183.049		166.33	105.205	426.689	17.7942	190.208	179.555	302.76
	58.2736	87.0379	136.951	36.6609	32.2443	51.5611	130.359		112.299	167.73	263.918	70.6489	62.1377	85.2814	215.613
	2.64881	140.568	33.0436	24.6935	84.9928	57.3026	81.1225		5.10449	270.888	63.6782	47.5866	163.789	110.427	134.176
	71.0109	7.36658	172.272	69.358	29.3284	36.9688	90.2876		136.845	14.1961	331.984	133.659	48.5088	71.2422	149.335
	61.4207	91.1926	210.71	23.1172	50.3399	68.5871	100.329		118.363	175.737	406.057	44.5489	83.2616	132.174	165.943
	116.019	8.53666	96.379	71.3985	128.913	47.6244	109.502		223.58	16.4509	185.731	137.592	213.22	91.7765	206.774
	111.125	23.7237	63.1806	6.15985	121.242	87.1441	52.4133		214.147	45.7178	121.755	11.8706	233.644	144.135	101.005
	19.4434	12.0883	74.0896	64.5355	60.5869	97.174	52.4905		37.4692	23.2952	142.778	124.366	116.757	160.725	101.154
	37.9601	16.1034	67.71	237.485	78.128	108.462	47.6287		73.1526	31.0327	130.483	457.655	150.56	209.015	91.7848
	24.7843	76.7538	63.5142	82.2475	131.027	48.3883	85.8934		47.7616	147.912	122.398	158.499	252.502	93.2487	165.524
	43.912	68.2697	24.6507	29.2166	28.163	53.6733	66.7967		84.6225	131.562	47.5042	56.3032	54.2727	103.433	128.723
	66.0374	323.701	69.1359	69.8685	53.8838	37.8923	49.0163		127.26	623.802	133.231	134.643	103.839	73.022	81.0724
	48.0074	96.0459	55.12	40.8762	86.11	57.4385	97.0455		92.5147	185.089	106.221	78.7723	165.942	110.689	160.512
	18.7051	48.7719	53.7172	371.701	59.9765	36.8818	60.7888		36.0465	93.988	103.518	716.303	99.2003	71.0747	117.146
	133.151	87.365	83.7348	145.387	104.434	92.7776	119.209		256.595	168.36	161.365	280.175	201.254	178.791	229.726
	2.70478	121.845	18.6244	87.6136	72.0207	52.5262	78.8782		5.21235	234.807	35.891	168.84	138.791	101.223	152.006
	183.795	83.7721	50.5623	95.2845	157.339	40.4594	30.153		354.189	161.436	97.4381	183.622	303.207	77.969	52.8251
	59.1929	7.0608	77.4906	45.9265	116.541	69.9223	48.2156		114.07	13.6068	149.331	88.5047	298.923	134.747	84.469
	90.7307	98.8722	44.113	17.6022	17.4711	72.8002	107.147		174.846	190.536	85.0099	33.9211	44.8127	140.293	206.482
	93.6681	151.283	120.539	52.6431	42.1398	49.8537	108.187		180.507	291.537	232.289	101.448	108.087	96.0727	208.486
	24.5292	98.4704	121.122	125.686	113.561	49.0289	41.1847		47.2699	189.762	233.413	242.209	187.828	94.4833	79.3667
	30.436	29.8608	62.4926	155.684		34.4996	85.631		58.653	57.5445	120.429	300.017		97.3391	141.633
	215.609	168.865	80.9042	149.797		31.6273			415.498	325.419	155.91	288.672		89.2351
	114.695	94.2957	40.6996	32.2		84.8279			221.029	181.716	78.4319	62.0523		148.61
	129.377	84.3602	91.4561	15.0457		55.5546			249.322	162.57	176.244	28.9945		107.059
	402.676	87.3982	62.5077	154.723		62.318			775.994	168.424	120.458	298.165		103.073
	46.0391	194.412	65.8825	21.9568		90.189			88.7216	374.65	126.962	42.3127		173.803
	154.464	21.7387	154.678	80.1343		90.3417			297.667	41.8924	298.079	154.426		174.097
	193.858	174.473	201.498	64.0736					373.582	336.225	388.306	123.476
	74.2971	43.5209	238.586	79.1506					143.177	83.8687	459.777	152.53
	148.53	86.8641	131.305	93.224					286.232	167.395	253.036	179.651
	78.7706	213.818	97.3686	76.6221					151.798	412.047	187.638	147.658
	110.874	33.6986	73.7241	60.7106					213.665	64.9403	142.073	116.995
	117.328	64.2007	98.5992	44.9699					226.102	123.721	190.01	86.6613
	80.0752	25.9064	139.441	60.1197					154.312	49.924	268.717	115.856
	271.264	66.1272	107.95	121.291					522.752	127.433	208.029	233.738
	43.9382	149.741	63.216	40.5156					84.6729	288.564	121.823	78.0774
	0.57121	106.756	299.573	31.2542					1.10077	205.729	577.306	60.2298
	62.9726	11.713	18.273	73.8862					121.354	22.572	35.2138	142.386
	45.0476	177.351	222.566	81.4748					86.8109	341.772	428.905	157.01
	55.5682	100.279	84.2966	282.327					107.085	193.248	162.447	544.069
	183.69	115.454	54.7153	64.5828					353.989	222.49	105.441	124.457
	21.988	93.0759	62.9856	140.237					42.3728	179.366	121.379	270.249
	87.88	45.7421	93.6236	52.0614					169.353	88.1492	180.421	100.327
	69.3895	54.2564	241.165	313.756					133.72	104.557	464.748	604.636
	65.3434	65.2753	173.182	43.8252					125.923	125.791	333.738	84.4551
	104.377	84.5514	81.1016	51.3819					201.144	162.938	156.29	99.0176
	182.788	90.4467	62.9388	70.4809					352.249	174.299	121.289	135.823
	102.304	6.405	189.503	50.1332					197.149	12.343	365.189	96.6113
	82.7567	73.9349	258.83	78.0625					159.48	142.479	498.79	150.434
	48.0344	35.3345	5.3426	35.2047					92.5668	68.0928	10.2957	67.8428
	111.026	107.663	103.074	37.4455					213.957	207.476	198.632	72.1609
	2.3217	122.059	55.6005	23.0465					4.47414	235.218	107.147	44.4127
	135.766	53.6509	146.893	149.933					261.634	103.39	283.076	288.934
	276.943	12.4394	42.6092	168.758					533.695	23.9719	82.1119	325.212
	135.317	62.3688	166.944	109.728					260.769	120.19	321.717	211.456
	24.666	62.9687	215.24	22.4001					47.5337	121.346	414.788	43.1671
	124.465	86.9785	105.443	53.9055					239.856	167.616	203.199	103.881
	33.0968	32.4218	86.013	97.8806					63.7805	62.4797	165.755	188.625
	76.3828	48.5372	42.4558	161.112					147.197	93.5358	81.8162	310.478
	28.6489	21.1453	80.0413	116.083					55.2091	40.749	154.247	223.702
	12.1372	55.0563	47.8472	240.597					23.3896	106.099	92.2059	463.653
	121.526	33.7485	44.6288	182.13					234.191	65.0365	86.0039	350.982
	105.214	97.3514	36.5553	133.377					202.757	187.605	70.4454	257.03
	138.724	192.253	66.4414	78.3458					267.334	370.49	128.039	150.98
	92.9436	59.6761	51.7325	72.7345					179.111	115.001	99.6933	140.166
	85.0635	33.0703	86.9362	84.1836					163.925	63.7296	167.534	162.23
	100.755	38.7159	135.203	63.4952					194.164	74.6092	260.549	122.361
	68.0435	226.232	95.8709	168.336					131.126	435.97	184.752	324.399
	3.27795	148.714	51.1228	17.0078					6.31692	286.586	98.5184	32.7756
	76.542	56.1814	1.34002	158.05					147.504	108.267	2.58234	304.577
	140.72	42.3873	41.3295	48.116					271.181	81.6842	79.6457	92.7239
	174.897	117.806	35.3218	36.8887					337.043	227.022	68.0685	71.088
	196.212	136.794	75.8268	129.041					378.118	263.614	146.125	248.675
	67.2051	84.3592	63.2029	18.9342					129.51	162.568	121.798	36.4879
	123.246	32.8891	154.893	85.6916					237.506	63.3803	298.494	165.136
	162.728	112.872	94.9815	127.065					313.592	217.515	183.038	244.866
	68.2251	96.0111	298.275	59.1622					131.476	185.022	574.804	114.011
	114.331	53.0426	155.744	45.6842					220.326	102.218	300.133	88.0377
	190.607	120.423	107.406	53.9481					367.318	232.066	206.981	103.963
	102.434	116.416	132.058	45.9931					197.4	224.345	254.487	88.6329
	10.4866	19.4992	258.798	37.8053					20.2086	37.5767	498.727	72.8542
	85.7369	87.0387	209.246	92.0821					165.223	167.732	403.237	177.451
	33.0084	57.3026	100.61	54.5168					63.6103	110.427	193.885	105.059
	83.766	59.569	160.928	61.9552					161.425	114.795	310.124	119.393
	20.4253	89.7967	125.543	29.3363					39.3614	173.047	241.933	56.5337
	18.5114	126.918	147.85	75.5938					35.6732	244.583	284.921	145.676
	6.76454	103.142	44.3716	112.701					13.0359	198.764	85.5083	217.185
	130.509	141.934	129.386	97.8129					251.503	273.52	249.339	188.494
	103.047	83.1395	97.5639	111.679					198.581	160.217	188.015	215.216
	102.464	63.4968	115.865	97.2682					197.457	122.364	223.283	187.445
	77.322	95.5765		25.1753					149.007	184.185		48.5151
	176.784	59.4089		8.0104					340.679	114.487		15.4368
	114.547	82.6969		103.648					220.743	159.365		199.739
	26.3736	60.1601		5.70213					50.8243	115.934		10.9885
	29.9174	243.274		189.348					57.6537	468.81		364.891
	34.997	88.8293		59.2059					67.4424	171.182		114.095
	38.8607	53.2763		68.0513					74.8882	102.668		131.141
	108.169	5.03135		221.631					208.452	9.69587		427.103
	56.8916	78.0291		20.6788					109.635	150.369		39.8499
	20.9914	150.353		15.0896					40.4524	289.744		29.079
	70.5735	194.234		94.8906					136.002	374.306		182.863
	9.19984	133.871		89.3917					17.7289	257.982		172.266
	60.354	120.69		143.813					116.308	232.581		277.142
	20.2923	82.9668		106.032					39.1052	159.885		204.334
	185.217	156.502		93.9582					356.931	301.594		181.066
	109.211	76.4704		165.004					210.459	147.365		317.979
	9.88097	53.9314		24.6223					19.0416	103.931		47.4495
	93.6221	6.67052		110.521					180.418	12.8547		212.984
	31.8669	220.38		27.8868					61.4104	424.692		53.7405
	0.769422	89.222		24.7092					1.48275	169.278		47.6169
	67.578	88.6222		51.8854					130.229	146.58		99.9881
	17.3534	48.8397		5.09313					33.4416	91.5996		9.81494
	50.4305	78.0162		47.3873					97.1842	150.344		91.3196
	77.5385	45.0298		121.011					149.424	86.7766		233.2
	101.259	76.9298		59.7371					195.136	148.251		115.119
	55.0688	123.761		89.1979					106.123	238.499		171.893
	116.137	125.847		127.285					223.806	242.518		245.291
	74.6496	39.7936		69.0776					143.857	76.6859		133.119
	44.0343	96.9372		24.528					84.8582	186.807		47.2677
		90.2387		184.445						173.898		355.442
		368.804		56.2326						609.997		108.365
				81.3507								156.77
				75.2432								145.001
				66.2868								127.741
				8.6643								16.6969
				129.564								249.682
				213.489								411.413
				41.9065								80.7578
				95.7064								184.435
				376.198								724.967
				121.088								233.348
				49.0982								94.6168
				81.1199								156.326
				94.1837								181.501
				113.667								219.046
				56.4458								108.776
				103.437								199.332
				57.3936								110.603
				3.5871								6.91267
				65.7419								126.691
				81.1205								156.327
				113.602								218.921
				119.989								231.229
				10.7943								20.8017
				81.6837								157.412
				59.5788								114.814
				35.5941								68.5931
				175.527								338.256
				9.72806								18.7469
				59.7739								115.19
				162.385								312.931
				109.062								210.173
				86.4301								166.559
				83.8572								161.601
				141.521								272.725
				113.166								218.081
				184.427								355.408

## Sheet: Fig.2b
liver weight
hour	sample					average	SD
before	0.945544	0.92055	1.02306	1.11016	0.933265	0.986517	0.079828
0	0.252348	0.244885	0.302012	0.280599	0.399931	0.295955	0.0624362
12	0.427459	0.481603	0.419323	0.458259	0.588356	0.475	0.068069
24	0.388711	0.555128	0.615371	0.452786	0.354653	0.47333	0.110151
72	0.762075	0.73765	0.710004	0.755922	0.909349	0.775	0.077782
120	0.874222	1.06035	0.842289	0.793975	0.92916	0.9	0.102225
168	0.918662	0.955492	0.894219	1.04863	0.849645	0.93333	0.075056
240	1.28788	0.755297	0.909976	1.03786	0.898979	0.978	0.20005
336	1.0371	1.03976	0.896965	0.823927	0.735587	0.906667	0.133167

## Sheet: Fig.2e
hour	branching angle (degrees)							average	SD
0	73.1506	73.4963	79.8175	77.8843	73.7498	75.3838	-	75.5804	2.71655
24	76.5265	73.0849	71.0076	76.8199	81.7581	70.7291	72.3424	74.6098	3.98242
72	61.3484	80.8914	64.3119	76.3472	67.3786	79.3058	74.8854	72.067	7.6762
120	71.6225	73.4255	69.4993	63.5589	80.1804	94.302	-	75.4314	10.7082
hour	number of nucrei (x10^4 cells/mm3)							average	SD
0	16.9072	14.3059	14.787	16.6584	15.9649	14.1982	-	15.4703	1.19682
24	9.61013	9.23489	8.46638	9.75759	8.75065	8.82459	-	9.10737	0.511839
72	7.40906	8.84844	7.91534	8.65989	8.26662	8.52424	-	8.2706	0.532587
120	9.06282	7.85382	8.81852	8.30897	8.64276	8.30897	-	8.49931	0.431078
hour	volube (um^3)					average	SD
0	0.0273927	0.0286894	0.0395018	0.0303289	0.0362573	0.032434	0.00520671
24	0.0401073	0.0488031	0.0390454	0.0486662	0.0405043	0.0434252	0.00487629
72	0.0358847	0.0458801	0.0374004	0.0435559	0.0389689	0.040338	0.00422511
120	0.0319253	0.034192	0.0311195	0.031501	0.0353456	0.0328167	0.00185021
hour	surfase area (um^2)					average	SD
0	0.0248818	0.019891	0.022699	0.0254276	0.0298924	0.0245583	0.00369302
24	0.029299	0.0369486	0.0473818	0.0369788	0.0375292	0.0376275	0.00643045
72	0.0357073	0.0430271	0.0304537	0.0341054	0.0347298	0.0356047	0.00460023
120	0.0219006	0.0254924	0.0218767	0.0245014	0.0225455	0.0232633	0.00164292

## Sheet: Fig.2g
hour	blood flow rate (mm/sec)						average	SD
0	0.186289	0.135635	0.179981	0.160697	0.108762	-	0.154273	0.0321941
12	0.369672	0.554429	0.351295	0.444289	0.384004	0.432108	0.422633	0.0739122
24	0.469743	0.304215	0.524394	0.381659	0.495552	-	0.435112	0.0905743
72	0.475178	0.426073	0.321051	0.29549	0.266558	0.347511	0.35531	0.0800822
120	0.383431	0.266717	0.205468	0.182354	0.236836	0.254007	0.254802	0.0702757
168	0.260068	0.233842	0.167041	0.254193	0.150024	0.194292	0.20991	0.046298
240	0.162558	0.228587	0.180976	0.250612	0.290502	0.25724	0.228413	0.0485096

## Sheet: Fig.3c
		0	1	6	12	24	48	96	192	336
PH	mean	344.612	992.971	1476.86	1136.3	1109.88	1162.07	961.586	827.36	688.909
	SD	88.9126	95.3261	232.704	197.663	206.587	196.429	245.764	103.199	93.3865
PH+restriction	mean		316.011	285.99	383.796	618.178	724.29	628.562	719.422	585.951
	SD		80.8652	29.3001	104.791	160.601	82.1418	129.646	161.225	148.015
		0	1	6	12	24	48	96	192	336
PH	mean	344.612	992.971	1476.86	1136.3	1109.88	1162.07	961.586	827.36	688.909
	SD	88.9126	95.3261	232.704	197.663	206.587	196.429	245.764	103.199	93.3865
		366.54	1099.58	1138.6	857.503	1242.17	822.453	636.646	682.904	805.982
		563.422	843.888	1588.34	1169.6	1142.79	1290.64	775.934	891.849	737.241
		329.274	1071.91	1631.2	941.278	718.493	1023.54	803.466	781.401	784.43
		336.212	938.2	1220.14	1269.04	955.393	1557.7	648.734	774.128	724.288
		291.531	967.157	1640.18	1208.02	1199.16	1152.34	785.135	876.957	675.334
		269.36	1037.09	1642.72	1372.35	995.917	946.241	1194.34	883.531	666.417
		374.98				1315.07	1229.95	1394.59	737.165	682.677
		252.95				1310.01	1435.17	1159.34	728.438	535.499
		423.82					1104.21	1047.58	1055.43	540.297
		273.55					1272.88	1062.05	830.739	631.398
		309.09					1220.9	1069.63	858.418	794.435
							954.857
							1084.67
							1173.48
		0	1	6	12	24	48	96	192	336
PH+restriction	mean		316.011	285.99	383.796	618.178	724.29	628.562	719.422	585.951
	SD		80.8652	29.3001	104.791	160.601	82.1418	129.646	161.225	148.015
			429.711	285.833	332.248	527.614	742.573	563.339	850.56	493.136
			215.368	277.319	446.69	358.659	667.203	715.116	948.357	444.92
			245.928	338.953	370.381	600.64	749.729	493.048	633.498	575.712
			287.95	279.128	567.277	464.691	847.813	842.749	493.691	407.277
			345.901	285.661	525.236	657.439	614.216	539.478	715.825	400.019
			371.208	249.044	309.328	750.075	657.656	617.644	674.601	577.139
					273.5	942.534	790.841			497.924
					306.374	759.198				713.424
					323.128	653.017				471.259
						574.443				547.07
						511.644				773.041
										712.339
										561.107
										915.047
										699.854
#REF!
			0	0.5	1	6	12	24	48
	PH	mean	318.932	1353.67	992.971	1476.86	1076.82	1051.07	1125.45
		SD	67.8431	320.562	87.0204	212.429	256.377	339.011	189.284
	PH+restriction	mean	377.396	497.194	316.01	285.99	383.8	655.151	724.29
		SD	96.0293	152.308	73.8195	26.7473	98.7977	266.212	76.0486
										96
										861.597
										334.275
										628.562
										118.35
											192	336
											866.166	899.407
											273.862	267.621
											719.422	1011.76
											147.178	429.677
310.876

## Sheet: Fig.3d
		days
	shunt	0	1	3	5	7	10
		2.27	1.89	4.08	4.91	6.98	8.18
		2.79	2.13	4.11	5.23	7.1	8.1
		3.14	2.89	4.38	4.95	5.98	8.47
		3.39		3.78	4.27	6.51	8.36
				4.03
	mean	2.8975	2.30333	4.076	4.84	6.6425	8.2775
	SD	0.485344	0.522047	0.214079	0.405791	0.509796	0.168201
		days
	PH	0	1	3	5	7	10
		2.72	4.33	6.99	8.41	8.94	8.68
		2.86	4.53	7.95	7.99	8.9	9.91
		3.06	4.98	7.23	8.54	9.01	9.73
		2.84	3.98		8.32		9.13
	mean	2.87	4.455	7.39	8.315	8.95	9.3625
	SD	0.140949	0.417333	0.4996	0.234734	0.0556776	0.564114

## Sheet: Fig. 3f
		hours		TGFb concentration (ng/ml)			average	average	SD
	PH	0	Lot1	86.6459	84.6395	82.4835	84.5896	89.8433	4.35438
			Lot2	91.9348	89.99	89.506	90.4769
			Lot3	93.3956	92.8852	97.1093	94.4634
		4	Lot1	57.7992	60.5096	62.4632	60.2573	68.4581	6.2524
			Lot2	70.5505	68.7905	72.425	70.5887
			Lot3	76.8074	73.9122	72.865	74.5282
		8	Lot1	60.8968	59.0752	60.4392	60.1371	70.3716	8.97428
			Lot2	69.0369	70.6913	67.6113	69.1132
			Lot3	81.8059	80.6619	83.1259	81.8645
		12	Lot1	51.1375	49.5799	50.7679	50.4951	62.1142	8.91713
			Lot2	63.6249	65.3673	62.8416	63.9446
			Lot3	73.0234	73.1554	69.5297	71.9028
	Bypass	4	Lot1	79.1482	92.6388	75.7514	82.5128	95.9134	12.7446
			Lot2	94.1436	92.8852	93.6332	93.554
			Lot3	111.682	112.333	111.005	111.673
		8	Lot1	65.7809	66.2297	62.8152	64.9419	86.598	17.8923
			Lot2	87.7724	86.6723	85.4139	86.6195
			Lot3	102.125	109.79	112.782	108.233
		12	Lot1	82.8971	66.2473	75.6282	74.9242	82.5764	7.28001
			Lot2	85.0619	84.0675	86.0211	85.0502
			Lot3	87.2003	82.5187	93.5452	87.7548

[truncated: 8 more sheets: FIg. 4e, Fig.5b, Fig.5d, Fig. 5e, Fig.5h,i , Fig.5j, Fig.5k, Fig.5l]
